# Supplementary material for: Virulence of Shigatoxigenic and Enteropathogenic Escherichia coli O80:H2 in Galleria mellonella Larvae: Comparison of the Roles of the pS88 Plasmids and STX2d Phage
Source: Vet Sci. 2023 Jun 29;10(7):420. doi: 10.3390/vetsci10070420 (PMC10385740; doi:10.3390/vetsci10070420)
Supplement: Supplementary file 1 [file vetsci-10-00420-s001.zip]

Archive with 1 entries (1 files):
- vetsci-2445381-supplementary.pdf
